# Supplementary material for: Ultra-high Performance Liquid Chromatography–Ion Mobility–High-Resolution Mass Spectrometry to Evaluate the Metabolomic Response of Durum Wheat to Sustainable Treatments
Source: J Agric Food Chem. 2023 Oct 5;71(41):15407–16. doi: 10.1021/acs.jafc.3c04532 (PMC10591464; doi:10.1021/acs.jafc.3c04532)
Supplement: Supplementary file 1 — jf3c04532_si_001.xlsx [file jf3c04532_si_001.xlsx]

## Sheet: Micosat_F1 composition
	Consortium Micosat_F1 is composed by: Trichoderma harzianum TH01, Glomus mosseae GP11, Glomus coronatum GU53, Glomus caledonium GM24, Septoglomus viscosum GC41, Rhizophagus irregularis RI31, Bacillus amyloliquefaciens BA41, Pseudomonas fluorescens PA29, Azospirillum brasilense AB86, Komagataella pastoris PP59, all having a concentration ≥6.5 107 spores, or CFU, g-1 of products, except T. harzianu…

## Sheet: CCS calibration
	Calibration substances in Major Mix IMS/Tof Calibration Kit and their CCS values in positive mode
	Compound	Formula	m/z [M+H]+	CCS (Å2)
	Acetaminophen	C8H9NO2	152.071	130.4
	Reserpine fragment	C8H10N4O2	195.088	138.2
	Sulfaguanidine	C7H10N4O2S	215.06	146.8
	Sulfadimethoxine	C12H14N4O4S	311.081	168.4
	Val-Tyr-Val	C19H29N3O5	380.218	191.7
	Verapamil	C27H38N2O4	455.29	208.8
	Terfenadine	C32H41NO2	472.321	228.7
	Polyalanine, n=7	C21H37N7O8	516.278	211
	Leucine Enkephalin	C28H37N5O7	556.277	229.8
	Polyalanine, n=8	C24H42N8O9	587.315	228
	Reserpine	C33H40N2O9	609.281	252.3
	Polyalanine, n=9	C27H47N9O10	658.352	243
	Polyalanine, n=10	C30H52N10O11	729.389	256
	Polyalanine, n=11	C33H57N11O12	800.426	271
	Polyalanine, n=12	C36H62N12O13	871.463	282
	Polyalanine, n=13	C39H67N13O14	942.5	294
	Polyalanine, n=14	C42H72N14O15	1013.54	306
	Polyalanine, n=15	C45H77N15O16	1084.57	321.5
	Polyalanine, n=16	C48H82N16O17	1155.61	333.6
	Ultramark 1621	C20H18O6N3P3F28	1022	263.1
	Ultramark 1621	C22H18O6N3P3F32	1122	276.5
	Calibration substances in Major Mix IMS/Tof Calibration Kit and their CCS values in negative mode
	Compound	Formula	m/z [M-H]-	CCS (Å2)
	Acetaminophen	C8H9NO2	150.056	131.5
	Theophylline	C7H7N4O2	179.058	132.4
	Sulfaguanidine	C7H10N4O2S	213.045	145.2
	Sulfadimethoxine	C12H14N4O4S	309.066	170.1
	Val-Tyr-Val	C19H29N3O5	378.203	192.5
	Leucine Enkephalin	C28H37N5O7	554.262	225.3
	Perfluoroheptanoic acid -CO2	C6F13	318.98	130.1
	Perfluorooctanoic acid -CO2	C7F15	368.977	137.2
	Polyalanine, n=8	C24H42N8O9	585.3	227.7
	Reserpine	C33H40N2O9	607.266	265.2
	Polyalanine, n=9	C27H47N9O10	656.337	242.1
	Polyalanine, n=10	C30H52N10O11	727.374	255.9
	Polyalanine, n=11	C33H57N11O12	798.412	268.5
	Polyalanine, n=12	C36H62N12O13	869.449	280.2
	Polyalanine, n=13	C39H67N13O14	940.486	294.6
	Polyalanine, n=14	C42H72N14O15	1011.52	308.8
	Polyalanine, n=15	C45H77N15O16	1082.56	322.4
	Ultramark 1621	C23H20O8N3P3F32	1165.99	275.8

## Sheet: Svevo 2021 Pos
Compound	Detected Adducts	Formula	Mass Error (ppm)	Description	Class	Identification Level (1-4)*	HMDB ID	Chemspider ID	Neutral mass (Da)	m/z	Retention time (min)	Isotope Similarity	CCS (Ǻ2)	CCS DeepCCS	CCS AllCCS	CCS standard
0.48_217.9766n	M+H-2H2O, M+H-H2O								217.977	182.963	0.48315		[M+H-2H2O]+ 139.2 [M+H-H2O]+ 136.5
0.50_353.7671n	M+Na, M+K								353.767	392.73	0.504967		[M+Na]+ 165.4 [M+K]+ 163.6
0.64_229.1544m/z	M+H	C11H20N2O3	-1.00708	Pro-leu	Amino acids and amino acid derivatives	1	HMDB0029160	CSID 2302065		229.154	0.6359	93.46	[M+H]+ 150.2	[M+H]+ 151.2	[M+H]+ 153.1	[M+H]+ 148.8
0.64_241.1544m/z	M+NH4	C12H17NO3	-1.35462	Cerulenin	Carboxylic acids and derivatives	2	HMDB0015168	CSID 4445281		241.154	0.6359	99.29	[M+NH4]+ 151.5		[M+NH4]+ 158.8
0.64_285.1026n	M+H-H2O, M+NH4, M+Na								285.102	308.092	0.6359		[M+H-H2O]+ 157.7 [M+NH4]+ 166.8 [M+Na]+ 165.0
0.64_543.1323m/z	M+K	C18H32O16	0.124456	Raffinose	Carbohydrates and carbohydrate conjugates	1	HMDB0003213	HMDB0003213		543.132	0.6359	95.27	[M+K]+ 205.2	[M+K]+ 209.1	[M+K]+ 210.1	[M+K]+ 202.7
0.74_431.0490n	M+H-2H2O, M+2Na-H								431.049	396.035	0.744917		[M+H-2H2O]+ 171.5 [M+2Na-H]+ 184.3
0.76_255.0885n	M+H, 2M+H								255.089	511.184	0.755817		[M+H]+ 154.6 [2M+H]+ 201.3
0.76_527.1589m/z	M+Na	C18H32O16	1.27759	Neokestose	Carbohydrates and carbohydrate conjugates	1	HMDB0029921	CSID 92512		527.159	0.755817	92.61	[M+Na]+ 205.3	[M+Na]+ 224.1	[M+Na]+ 211.7	[M+Na]+ 201.9
0.82_324.1061n	M+Na, M+K								324.106	347.095	0.8159		[M+Na]+ 167.5 [M+K]+ 170.4
0.83_666.2221n	M+Na, M+K, M+NH4	C24H42O21	0.392043	Bifurcose	Carbohydrates and carbohydrate conjugates	2	HMDB0038490	CSID 24785206	666.222	689.211	0.8268	90.83	[M+Na]+ 233.1 [M+K]+ 235.5 [M+NH4]+ 235.7	[M+Na]+ 247.7 [M+K]+ - [M+NH4]+ -	[M+Na]+ 236.5 [M+K]+ - [M+NH4]+ 236.4
0.87_828.2742n	M+Na, M+K	C30H52O26	-0.574442	Amylopectin	Carbohydrates and carbohydrate conjugates		HMDB0003255	CSID 388347	828.274	851.263	0.8704	92.5	[M+Na]+ 262.5 [M+K]+ 264.8	[M+Na]+ 262.0 [M+K]+ -	[M+Na]+ 258.5 [M+K]+ -
1.12_275.1367n	M+H-H2O, M+H								275.137	276.144	1.12122		[M+H-H2O]+ 161.4 [M+H]+ 162.5
1.24_229.1546m/z	M+H2O+H	C11H18N2O2	-0.666272	L,L-Cyclo(leucylprolyl)	Amino acids and amino acid derivatives	1	HMDB0034276	CSID 5428292		229.155	1.2411	99.55	[M+H+H2O]+ 150.2		[M+H]+ 148.4	[M+H+H2O]+ 151.6
1.25_268.1042m/z	M+H	C10H13N5O4	0.564677	Adenosine	Nucleosides	1	HMDB0000050	CSID 54923		268.104	1.252	96.16	[M+H]+ 157.7	[M+H]+ 162.8	[M+H]+ 160.4	[M+H]+ 157.3
3.21_145.0531n	M+H, M+2Na-H								145.053	146.06	3.20953		[M+H]+ 127.5 [M+2Na-H]+ 138.9
3.24_188.0708m/z	M+H	C11H9NO2	0.883569	Indoleacrylic acid	Carboxylic acids and derivatives	1	HMDB0000734	CSID 4524636		188.071	3.24223	98.5	[M+H-H2O]+ 139.0		[M+H-H2O]+ 136.0	[M+H-H2O]+ 138.1
3.27_666.1858m/z										666.186	3.27492		234.5
3.27_688.1680m/z										688.168	3.27492		235.6
3.33_831.3030m/z										831.303	3.32958		273
3.34_633.2204m/z	M+H-H2O	C31H38O15	4.08862	5-Hydroxy-7,3',4'-trimethoxy-8-methylisoflavone 5-neohesperidoside	Flavones and Flavonoids	2	HMDB0030627			633.22	3.3405	83.09	[M+H-H2O]+ 238.6		[M+H-H2O]+ 242.7
3.34_649.4639m/z	2M+Na	C18H34O4	-1.75763	12,13-dihydroxyoctadeca-9-enoic acid	Fatty Acyls	3	HMDB04705	CSID:26324122		649.464	3.3405	82.65	[2M+Na]+ 239.7
3.34_662.0901n	M+NH4, M+H2O+H								662.09	680.124	3.3405		[M+NH4]+ 246.8 [M+H+H2O]+ 234.4
3.35_644.2391m/z										644.239	3.35138		243.4
3.38_494.1630n	M+Na, M+K, M+NH4								494.163	517.152	3.3841		[M+Na]+ 212.3 [M+K]+ 213.5 [M+NH4]+ 213.7
3.48_656.2166n	M+Na, M+K, M+NH4	C27H44O14S2	-0.921324	Ptilosaponoside A	Carboxylic acids and derivatives	2		CSID:26375164	656.217	679.206	3.48218	90.78	[M+Na]+ 240.7 [M+K]+ 244.3 [M+NH4]+ 246.9		[M+Na]+ 241.3 [M+K]+ - [M+NH4]+ 240.0
4.45_371.1972m/z										371.197	4.44735		184.2
4.48_168.0898n	2M+H, 2M+Na, M+K								168.09	337.187	4.48003		[2M+H]+ 192.4 [2M+Na]+ 197.8 [M+K]+ 140.0
4.58_333.1329n	M+H, M+Na, M+H-H2O	C16H19N3O5	1.19313	gamma-Glutamyltryptophan	Amino acids and amino acid derivatives	2	HMDB0029160	CSID 2302065	333.133	334.14	4.58373	96.55	[M+H]+ 172.6 [M+Na]+ 173.7 [M+H-H2O]+ 166.5		[M+H]+ 176.1 [M+Na]+ 179.4 [M+H-H2O]+ 173.2
5.09_546.1376n	M+H2O+H, M+Na, M+H, M+H-H2O, M+H-2H2O	C26H26O13	0.456826	Scutellarein 4'-methyl ether 7-(2'',6''-diacetylalloside)	Flavones and Flavonoids	2		CSID:115269714	546.138	565.156	5.08537	94.93	[M+H2O+H]+ 232.8 [M+Na]+ 226.4 [M+H]+ 226.6 [M+H-H2O]+ 222.9 [M+H-2H2O]+ 219.1	-	[M+H2O+H]+ - [M+Na]+ 225.4 [M+H]+ 222.0 [M+H-H2O]+ 224.8 [M+H-2H2O]+ -
5.22_312.1008n	2M+H, 2M+Na								312.101	625.175	5.21618		[2M+H]+ 249.7 [2M+Na]+ 255.5
5.22_408.0847n	M+H-H2O, M+H2O+H, M+H, M+H-2H2O, M+2Na	C22H16O8	0.398135	Torosaflavone C	Flavones and Flavonoids	2		CSID:24843841	408.085	391.081	5.21618	94.66	[M-H2O+H]+ 185.4 [M+H2O+H]+ 196.6 [M+H]+ 192.5 [M+H-2H2O]+ 179.6 [M+2Na]2+ 252.2	-	[M-H2O+H]+ 188.6 [M+H2O+H]+ - [M+H]+ 192.3 [M+H-2H2O]+ - [M+2Na]2+ -
5.22_564.1482n	M+H, M+K, M+2Na-H, M+Na, 2M+Na, M+H-H2O, M+H-2H2O	C26H28O14	0.575725	Apigenin 6-C-glucosyl-O-arabinoside	Flavones and Flavonoids	2	HMDB0302342	CSID 59696319	564.148	565.156	5.21618	90.19	[M+H]+ 231.6 [M+K]+ 237.6 [M+2Na-H]+ 245.0 [M+Na]+ 235.2 [2M+Na]+ 332.1 [M+H-H2O]+ 226.6 [M+H-2H2O]+ 221.5	[M+H]+ 213.8 [M+K]+ - [M+2Na-H]+- [M+Na]+ 219.7 [2M+Na]+ - [M+H-H2O]+- [M+H-2H2O]+-	[M+H]+ 228.9 [M+K]+ - [M+2Na-H]+ - [M+Na]+ 230.7 [2M+Na]+ - [M+H-H2O]+ 227.3 [M+H-2H2O]+ -
5.35_386.1218n	M+Na, M+K, M+2Na-H, M+H-H2O, M+H-2H2O	C17H22O10	1.19919	3,4-Dihydroxyphenylvaleric acid 3 glucuronide	Carboxylic acids and derivatives	2	HMDB0240445		386.122	409.111	5.35255	94.39	[M+Na]+ 182.1 [M+K]+ 183.4 [M+2Na-H]+ 196.6 [M+H-H2O]+ 178.2 [M+H-2H2O]+ 172.2	[M+Na]+ 193.0 [M+K]+ - [M+2Na-H]+ - [M+H-H2O]+ - [M+H-2H2O]+ -	[M+Na]+ 187.9 [M+K]+ - [M+2Na-H]+ - [M+H-H2O]+ 181.5 [M+H-2H2O]+ -
5.46_756.1891n	M+H, M+Na	C36H36O18	-1.36033	pelargonidin 3-O-(6-caffeoyl-beta-D-glucoside) 5-O-beta-D glucoside	Flavones and Flavonoids	2	HMDB0304453	CSID:26331280	756.189	757.196	5.46155	85.91	[M+H]+ 268.8 [M+Na]+ 275.5	[M+H]+ 257.0 [M+Na]+ 262.9	[M+H]+ 255.6 [M+Na]+ 255.9
5.53_378.1071n	M+H-H2O, M+H, M+Na, M+H-2H2O								378.107	401.096	5.52697		[M-H2O+H]+ 173.6 [M+H]+ 178.0 [M+Na]+ 180.7 [M+H-2H2O]+ 172.4
5.79_770.2053n	M+H, M+Na, M+K, M+2Na-H, M+H-H2O, M+H-2H2O, M+H+Na	C37H38O18	-0.668748	Isoscoparin 2''-(6-(E)-p-coumaroylglucoside)	Flavones and Flavonoids	2	HMDB0037423	CSID:24843775	770.205	771.213	5.78868	96.76	[M+H]+ 272.2 [M+Na]+ 278.8 [M+K]+ 277.6 [M+2Na-H]+ 278.7 [M+H-H2O]+ 265.4 [M+H-2H2O]+ 264.3 [M+H+Na]2+ 305.3	[M+H]+ 260.8 [M+Na]+ 266.6 [M+K]+ - [M+2Na-H]+ - [M+H-H2O]+ - [M+H-2H2O]+ - [M+H+Na]2+ -	[M+H]+ 261.8 [M+Na]+ 262.2 [M+K]+ - [M+2Na-H]+ - [M+H-H2O]+ 261.4 [M+H-2H2O]+ - [M+H+Na]2+ -
6.61_846.5435n	M+H, M+2Na-H, M+Na, M+H+Na, M+2H	C48H79O10P	2.88403	PG(22:4/20:4)	Glycerophospholipids	3			846.544	847.551	6.61213	89.94	[M+H]+ 294.0 [M+2Na-H]+ 297.0 [M+Na]+ 293.8 [M+H+Na]2+ 366.9 [M+2H]2+ 375.8		[M+H]+ 296.3 [M+2Na-H]+ - [M+Na]+ 295.6 [M+H+Na]2+ - [M+2H]2+ -
6.81_522.3394n	M+Na, M+K								522.339	545.329	6.8084		[M+Na]+ 225.3 [M+K]+ 226.4
7.36_383.2771m/z										383.277	7.35913		190.02
7.75_836.4429m/z	M+2Na-H	C43H70NO10P	-2.55379	PE(18:3/PGJ2)	Glycerophospholipids	3				836.443	7.74647	88.07	[M+2Na-H]+ 297.9
7.98_509.3131m/z										509.313	7.97558		342.16
7.98_642.3481m/z										642.348	7.97558		175.48
7.99_836.1082m/z										836.108	7.98648		196.47
8.08_627.3312m/z										627.331	8.08457		365.13
9.25_283.2873n	M+H, M+H2O+H, M+NH4, M+H-H2O	C18H37NO	-0.857829	Octadecanamide	Carboxylic acids and derivatives	1	HMDB0034146	CSID 29032	283.287	302.305	9.25183	95.29	[M+H]+ 189.3 [M+H+H2O]+ 192.2 [M+NH4]+ 183.7 [M+H-H2O]+ 178.0	[M+H]+ 180.3 [M+H+H2O]+ - [M+NH4]+ - [M+H-H2O]+ -	[M+H]+ 182.6 [M+H+H2O]+ - [M+NH4]+ 185.3 [M+H-H2O]+ 179.6	[M+H]+ 187.4 [M+H+H2O]+ 190.1 [M+NH4]+ - [M+H-H2O]+ 179.2
9.33_329.2936n	M+H-H2O, M+H								329.294	330.301	9.32813		[M+H-H2O]+ 194.5 [M+H]+ 198.4
9.44_388.2821n	M+Na, M+K, M+H-H2O								388.282	411.271	9.43715		[M+Na]+ 204.0 [M+K]+ 206.5 [M+H-H2O]+ 194.6
10.03_517.3172n	M+H-H2O, M+K, M+H, M+Na								517.317	518.324	10.0316		[M-H2O+H]+ 231.0 [M+K]+ 234.2 [M+H]+ 228.2 [M+Na]+ 231.8
10.18_517.3171n	M+H, M+Na, M+K, M+H-H2O	C26H48NO7P	0.407703	LysoPC(18:3/0:0)	Glycerophospholipids	3			517.317	518.324	10.1842	92.25	[M+H]+ 226.9 [M+Na]+ 230.5 [M+K]+ 232.9 [M+H-H2O]+ 221.9	[M+H]+ 212.5 [M+Na]+ 220.0 [M+K]+ - [M+H-H2O]+ -	[M+H]+ 232.1 [M+Na]+ 233.7 [M+K]+ - [M+H-H2O]+ 230.7
10.29_334.2159n	M+H, M+Na								334.216	335.223	10.2932		[M+H]+ 189.5 [M+Na]+ 199.3
10.49_359.1718m/z										359.172	10.4895		292.42
10.50_262.2295n	M+H-H2O, M+H								262.23	263.237	10.5004		[M-H2O+H]+ 165.1 [M+H]+ 167.9
10.62_519.3323n	M+H, M+K, M+Na, M+H-H2O	C26H50NO7P	-0.410036	LysoPE(18:2/0:0)	Glycerophospholipids	3			519.332	520.34	10.6204	91.56	[M+H]+ 230.7 [M+K]+ 241.7 [M+Na]+ 234.3 [M+H-H2O]+ 224.5	[M+H]+ 237.5 [M+K]+ - [M+Na]+ 245.0 [M+H-H2O]+ -	[M+H]+ 233.6 [M+K]+ - [M+Na]+ 235.2 [M+H-H2O]+ 232.3
10.62_619.2566m/z										619.257	10.6204		246.09
10.64_687.2434m/z										687.243	10.6369		255.23
10.81_293.2112m/z	M+H	C18H28O3	0.402713	12-Oxophytodienoic acid	Fatty Acyls	2	HMDB0301804	CSID 4444088		293.211	10.8113	93.86	[M+H]+ 175.1	[M+H]+ 181.2	[M+H]+ 176.2
10.88_495.3331n	M+H, 2M+H, M+Na, M+K, M+H-H2O	C24H50NO7P	1.26069	LysoPC(16:0/0:0)	Glycerophospholipids	3			495.333	496.34	10.8767	94.28	[M+H]+ 234.9 [2M+H]+ 336.7 [M+Na]+ 238.4 [M+K]+ 243.2 [M+H-H2O]+ 227.4	[M+H]+ 233.6 [2M+H]+ - [M+Na]+ 241.0 [M+K]+ - [M+H-H2O]+ -	[M+H]+ 232.6 [2M+H]+ - [M+Na]+ 234.2 [M+K]+ - [M+H-H2O]+ 231.2
10.89_278.1468n	M+H-2H2O, 2M+K								278.147	595.257	10.8876		[M-2H2O+H]+ 170.2 [2M+K]+ 247.5
10.94_479.3016n	M+H, M+Na	C23H46NO7P	0.930163	LysoPE(0:0/18:1)	Glycerophospholipids	3			479.302	480.309	10.9421	88.68	[M+H]+ 222.1 [M+Na]+ 225.8	[M+H]+ 190.7 [M+Na]+ 197.1	[M+H]+ 221.4 [M+Na]+ 223.3
11.16_521.3483n	M+H, M+K, M+Na, M+H-H2O	C26H52NO7P	0.296472	LysoPC(18:1/0:0)	Glycerophospholipids	3			521.348	522.356	11.1602	95.77	[M+H]+ 237.1 [M+K]+ 244.2 [M+Na]+ 239.4 [M+H-H2O]+ 231.0	[M+H]+ 250.5 [M+K]+ - [M+Na]+ 258.0 [M+H-H2O]+ -	[M+H]+ 236.3 [M+K]+ - [M+Na]+ 237.8 [M+H-H2O]+ 235.1
11.23_516.3297n	M+Na, M+K, M+2Na-H, M+H-H2O, M+H	C27H48O9	-0.31594	MGMG(18:2/0:0)	Glycerophospholipids	3			516.33	539.319	11.2256	89.75	[M+Na]+ 226.7 [M+K]+ 229.1 [M+2Na-H]+ 230.3 [M+H-H2O]+ 224.5 [M+H]+ 233.3		[M+Na]+ 232.0 [M+K]+ - [M+2Na-H]+ - [M+H-H2O]+ 232.8 [M+H]+ 227.7
11.80_523.3637n	M+H, M+Na, M+K	C26H54NO7P	-0.159977	LysoPC(18:0/0:0)	Glycerophospholipids	3			523.364	524.371	11.7981	97.97	[M+H]+ 243.3 [M+Na]+ 246.8 [M+K]+ 247.9	[M+H]+ 244.2 [M+Na]+ 251.7 [M+K]+ -	[M+H]+ 240.9 [M+Na]+ 242.3 [M+K]+ -
12.49_533.2795m/z										533.279	12.4907		244.48
13.19_280.2402n	M+H-H2O, 2M+H, M+K, M+H-2H2O	C18H32O2	-0.18306	Linoleic acid	Fatty Acyls	1	HMDB0000673	CSID 4444105	280.24	263.237	13.1941	94.01	[M-H2O+H]+ 167.9 [2M+H]+ 253.9 [M+K]+ 174.5 [M+H-2H2O]+ 165.1		[M-H2O+H]+ 174.3 [2M+H]+ - [M+K]+ - [M+H-2H2O]+ -	[M-H2O+H]+ 169.6 [2M+H]+ 250.6 [M+K]+ - [M+H-2H2O]+ 162.3
13.19_334.1602m/z										334.16	13.1941		172.55
13.19_337.1675m/z	M+H-2H2O	C21H26NO5-	0.801523	7-iso-12-hydroxyjasmonoyl-L-phenylalanine	Carboxylic acids and derivatives	3				337.168	13.1941	92.37	[M+H-2H2O]+ 172.5
13.60_618.2783n	M+H, M+Na	C29H47O12P	-3.66088	PI(20:5/0:0)	Glycerophospholipids	3			618.278	619.286	13.5975	82.02	[M+H]+ 241.2 [M+Na]+ 243.5		[M+H]+ 239.5 [M+Na]+ 241.2
13.81_650.5118n	M+H-2H2O, M+2Na-H	C39H70O7	-0.604818	1-[18-hydroxyoeoyl]-2-[18-hydroxy-linoleoyl]-sn-glycerol	Glycerolipids	2		CSID 58837948	650.512	615.498	13.8103	85.56	[M+H-2H2O]+ 258.2 [M+2Na-H]+ 278.4
14.06_500.3359n	M+Na, M+K								500.336	523.325	14.061		[M+Na]+ 237.1 [M+K]+ 240.7
14.10_596.2961n	M+Na, M+2Na-H, M+H-H2O	C27H49O12P	-0.0866131	2-hydroxy-3-[octadeca-9,12-dienoyloxy]propoxy([2,3,4,5,6-pentahydroxycyclohexyl]oxy)phosphinic acid	Glycerolipids	2	HMDB0242155	CSID 9299957	596.296	619.285	14.1046	83.8	[M+Na]+ 242.4 [M+2Na-H]+ 244.7 [M+H-H2O]+ 237.8	[M+Na]+ 237.1 [M+2Na-H]+ - [M+H-H2O]+ -	[M+Na]+ 239.6 [M+2Na-H]+ - [M+H-H2O]+ 246.6
14.81_264.1831n	2M+Na, 2M+K, M+Na								264.183	551.356	14.8081		[2M+Na]+ 246.8 [2M+K]+ 251.5 [M+Na]+ 170.4
14.82_817.5427m/z										817.543	14.819		301.66
15.07_713.5434n	M+H-H2O, M+H, M+Na, M+K	C40H75NO9	-1.16476	HexCer(16:2;O2/18:0;O)	Glycerolipids	3			713.543	736.533	15.0698	93.43	[M-H2O+H]+ 286.2 [M+H]+ 292.7 [M+Na]+ 292.6 [M+K]+ 294.6		[M-H2O+H]+ 279.9 [M+H]+ 282.0 [M+Na]+ 281.6 [M+K]+ -
15.08_626.5131n	M+K, M+2Na-H								626.513	671.484	15.0807		[M+K]+ 272.9 [M+2Na-H]+ 268.3
15.24_938.5977n	M+Na, M+K, M+NH4	C51H86O15	1.04984	1-18:2-2-18:3-digalactosyldiacylglycerol	Glycerolipids	3			938.598	961.587	15.239	94.16	[M+Na]+ 323.8 [M+K]+ 324.7 [M+NH4]+ 325.8		[M+Na]+ 316.1 [M+K]+ - [M+NH4]+ 316.1
15.34_648.4956n	M+Na, M+K								648.496	671.485	15.3371		[M+Na]+ 267.1 [M+K]+ 267.0
15.37_535.4961n	M+H-H2O, M+H2O+H, M+H	C34H65NO3	-0.734308	Cer(d18:2/16:0)	Ceramides	3			535.496	554.514	15.3698	97.3	[M-H2O+H]+ 255.7 [M+H2O+H]+ 264.7 [M+H]+ 261.4	[M-H2O+H]+ - [M+H2O+H]+ - [M+H]+ 237.1	[M-H2O+H]+ 249.4 [M+H2O+H]+ - [M+H]+ 250.2
15.37_715.5587n	M+Na, M+K, M+H	C40H77NO9	-1.53647	HexCer(18:1;2O/16:0;O)	Glycerophospholipids	3			715.559	738.548	15.3698	95.38	[M+Na]+ 291.4 [M+K]+ 293.5 [M+H]+ 295.9	[M+Na]+ 286.2 [M+K]+ - [M+H]+ 279.7	[M+Na]+ 282.9 [M+K]+ - [M+H]+ 282.7
15.45_522.2560m/z	M+2Na-H	C23H44NO7P	-1.57434	LysoPE(0:0/18:2)	Glycerophospholipids	3				522.256	15.4461	82.42	[M+2Na-H]+ 219,0
15.73_673.5008m/z										673.501	15.7296		272.86
15.80_737.4983n	M+Na, M+2Na-H, M+H	C41H72NO8P	-1.75061	PE(P-16:0/20:5-OH)	Glycerophospholipids	3			737.498	760.487	15.795	83.45	[M+Na]+ 285.7 [M+2Na-H]+ 284.5 [M+H]+ 279.2	[M+Na]+ 264.2 [M+2Na-H]+ - [M+H]+ 258.4	[M+Na]+ 278.3 [M+2Na-H]+ - [M+H]+ 278.1
15.99_940.6135n	M+Na, M+K, M+NH4	C51H88O15	1.25694	1-18:2-2-18:2-digalactosyldiacylglycerol	Glycerolipids	3			940.614	963.603	15.986	95.1	[M+Na]+ 325.8 [M+K]+ 327.7 [M+NH4]+ 327.8		[M+Na]+ 318.1 [M+K]+ - [M+NH4]+ 318.1
16.00_616.5062n	M+H-H2O, M+H	C39H68O5	-0.72126	DG(18:3/18:1/0:0)	Glycerolipids	3			616.506	617.514	15.9969	96.18	[M-H2O+H]+ 265.4 [M+H]+ 262.9	[M-H2O+H]+ - [M+H]+ 255.4	[M-H2O+H]+ 259.1 [M+H]+ 259.7
16.00_963.6048m/z										963.605	15.9969		142.1
16.14_717.5743n	M+Na, M+K								717.574	740.564	16.1386		[M+Na]+ 295.7 [M+K]+ 296.7
16.38_764.5633m/z										764.563	16.3785		299.87
16.53_626.5113n	M+Na, M+K	C37H70O7	-1.40166	DG(16:0/18:1-2OH/0:0)	Glycerolipids	3			626.511	649.5	16.5311	97.41	[M+Na]+ 273.1 [M+K]+ 274.1	[M+Na]+ 272.4 [M+K]+ -	[M+Na]+ 267.2 [M+K]+ -
16.77_766.5792m/z										766.579	16.7657		298.8
16.78_579.5218n	M+H, M+Na	C36H69NO4	-1.4569	Cer(d18:0/18:1-O)	Ceramides	3			579.522	602.511	16.7766	92.58	[M+H]+ 268.0 [M+Na]+ 268.9	[M+H]+ 251.0 [M+Na]+ 257.4	[M+H]+ 262.8 [M+Na]+ 263.4
16.83_916.6125n	M+Na, M+K	C49H88O15	0.227925	1-16:0-2-18:2-digalactosyldiacylglycerol	Glycerolipids	3			916.613	939.602	16.8311	93.54	[M+Na]+ 324.9 [M+K]+ 327.9	[M+Na]+ 316.2 [M+K]+ -	[M+Na]+ 317.3 [M+K]+ -
16.83_939.9260m/z										939.926	16.8311		325.91
16.85_776.5430n	M+Na, M+K	C45H76O10	-1.02859	1-18:2-2-18:3-monogalactosyldiacylglycerol	Glycerolipids	3			776.543	799.532	16.8529	91.6	[M+Na]+ 295.3 [M+K]+ 295.2		[M+Na]+ 287.2 [M+K]+ -
16.90_584.4277n	M+Na, M+K								584.428	607.417	16.8965		[M+Na]+ 266.5 [M+K]+ 269.9
16.92_632.4994n	M+Na, M+K	C39H68O6	-3.50083	DG(i-16:0/20:4-OH/0:0)	Glycerolipids	3			632.499	655.489	16.9184	95.08	[M+Na]+ 269.6 [M+K]+ 270.6	[M+Na]+ 261.4 [M+K]+ -	[M+Na]+ 261.9 [M+K]+ -
16.93_599.5020m/z										599.502	16.9292		265.43
17.35_608.5003n	M+Na, M+K								608.5	631.49	17.3544		[M+Na]+ 262.8 [M+K]+ 266.2
17.83_778.5585n	M+Na, M+K	C45H78O10	-1.27546	1-18:2-2-18:2-monogalactosyldiacylglycerol	Glycerolipids	3			778.559	801.548	17.8288	92.51	[M+Na]+ 297.5 [M+K]+ 299.5		[M+Na]+ 288.9 [M+K]+ -
18.01_918.6281n	M+Na, M+K	C49H90O15	0.115426	1-18:1-2-16:0-digalactosyldiacylglycerol	Glycerolipids	3			918.628	941.617	18.0143	91.75	[M+Na]+ 327.9 [M+K]+ 329.9		[M+Na]+ 318.8 [M+K]+ -
18.87_777.5490m/z	M+Na	C43H78O10	0.322362	1-18:2-2-16:0-monogalactosyldiacylglycerol	Glycerolipids	3				777.549	18.8704	94.35	[M+Na]+ 298.7		[M+Na]+ 12.7
18.97_786.4993m/z	M+2Na-H	C41H76NO8P	-3.65416	PE(18:1/18:2)	Glycerophospholipids	3				786.499	18.9741	82.73	[M+2Na-H]+ 292.2
*L.W. Sumner et al. Metabolomics (2007) 3:211–221 DOI 10.1007/s11306-007-0082-2

## Sheet: Svevo 2021 Neg
Compound	Detected Adducts	Formula	Mass Error (ppm)	Description	Class	Identification Level (1-4)*	HMDB ID	Chemspider ID	Neutral mass (Da)	m/z	Retention time (min)	Isotope Similarity	CCS (Ǻ2)	CCS DeepCCS	CCS AllCCS	CCS standard
0.60_341.1077m/z	M-H	C12H22O11	-3.55305	sucrose	Carbohydrates and carbohydrate conjugates	1	HMDB0000258	CSID 5768		341.108	0.603367	92.01	[M-H]- 165.7	[M-H]- 171.6	[M-H]- 174.6	[M-H]- 166.6
0.60_357.1018m/z										357.102	0.603367		167.7
0.60_661.2041m/z										661.204	0.603367		222.87
0.64_223.0451m/z	M+FA-H	C6H10O6	-4.91285	gluconolactone	Carbohydrates and carbohydrate conjugates	1	HMDB0000150	CSID 6760		223.045	0.636067	98.66	[M+FA-H]- 135.9		[M+FA-H]- 132.9	[M+FA-H]- 137.5
0.64_267.0713m/z										267.071	0.636067		147.74
0.64_377.0841m/z	M+K-2H	C13H24O10	-4.23896	methyl-2-alfa-L-fucopyranosyl-beta-D-galactoside	Carbohydrates and carbohydrate conjugates	2		CSID:389381		377.084	0.636067	91.92	[M+K-2H]- 169.5		[M+N-2H]- 174.1
0.64_603.1761m/z	2M-H	C15H16N2O5	4.65283	indole-3-acetyl-glutammic acid	Amino acids and amino acid derivatives	3	HMDB0304379	CSID 24784939		603.176	0.636067	97.7	[2M-H]- 223.3
0.64_771.2391m/z	2M-H	C17H22O10	4.91617	1-O-sinapoylglucose	Glycerolipids	3	HMDB0041175	CSID 24785464		771.239	0.636067	96.3	[2M-H]- 248.2
0.65_307.0824n	M-H2O-H, M-H								307.082	306.075	0.646967		[M-H2O-H]- 153.8 [M-H]- 159.9
0.66_598.1963n	M-H2O-H, M+Na-2H, M+FA-H								598.196	619.171	0.657883		[M-H2O-H]- 212.7 [M+Na-2H]- 218.8 [M-H]- 233.8
0.67_655.2073m/z										655.207	0.668783		231.58
0.68_331.9470m/z										331.947	0.679683		152.84
0.72_601.1365m/z										601.136	0.723267		212.48
0.75_273.0372m/z	M+FA-H	C6H13O7P	-4.04176	5-phosphomevalonic acid	Carboxylic acids and derivatives	1	HMDB0001343	CSID 388517		273.037	0.745083	99.41	[M+FA-H]- 145.4		[M+FA-H]- 146.6	[M+FA-H]- 144.1
0.78_560.1529n	M-H2O-H, M+Na-2H	C27H28O13	-0.241291	apimaysin	Flavones and Flavonoids	3	HMDB0037421	CSID 168819	560.153	541.135	0.783367	85.56	[M-H2O-H]- 204.3 [M+Na-2H]- 210.5		[M-H2O-H]- - [M+Na-2H]- 229.9
0.82_503.1607m/z	M-H	C18H32O16	-2.14973	maltotriose	Carbohydrates and carbohydrate conjugates	1	HMDB0001262	CSID 388669		503.161	0.816067	95.22	[M-H]- 200.4	[M-H]- 202.8	[M-H]- 206.3	[M-H]- 202.2
0.83_307.0825n	M-H, M+Na-2H, M-H2O-H	C10H17N3O6S	-4.16731	glutathione	Amino acids and amino acid derivatives	1	HMDB0000125	CSID 111188	307.083	306.075	0.826967	94.2	[M-H]- 159.9 [M+Na-2H]- 161.6 [M-H2O-H]- 152.8	[M-H]- 165.9 [M+Na-2H]- - [M-H2O-H]- -	[M-H]- 165.7 [M+Na-2H]- 166.2 [M-H2O-H]- -	[M-H]- 162.3 [M+Na-2H]- 160.9 [M-H2O-H]- -
0.83_701.1890m/z										701.189	0.826967		233.44
0.86_828.2722n	M-H, M+FA-H	C30H52O26	-2.98477	amylopectin	Carbohydrates and carbohydrate conjugates	1	HMDB0003255	CSID 388347	828.272	827.265	0.859667	91.39	[M-H]- 254.4 [M+FA-H]- 260.7	[M-H]- 254.0 [M+FA-H]- -	[M-H]- 249.7 [M+FA-H]- 255.9	[M-H]- 258.4 [M+FA-H]- 259.9
0.97_191.0189m/z										191.019	0.968667		126.09
0.97_447.9574m/z										447.957	0.968667		172.84
1.05_339.9953n	M-H, M+Na-2H, M-H2O-H	C6H14O12P2	-2.31658	fructose 1,6-bisphosphate	Carbohydrates and carbohydrate conjugates	1	HMDB0001058	CSID 9848	339.995	338.988	1.04507	95.79	[M-H]- 154.9 [M+Na-2H]- 158.9 [M-H2O-H]- 150.9	[M-H]- 157.2 [M+Na-2H]- - [M-H2O-H]- -	[M-H]- 160.4 [M+Na-2H]- 160.5 [M-H2O-H]- -	[M-H]- 152.1 [M+Na-2H]- 157.8 [M-H2O-H]- 152.2
1.09_323.0275m/z	M-H	C9H13N2O9P	-3.39259	uridine 5'-monophosphate	Nucleosides	2	HMDB0000288	CSID 5808		323.027	1.08867	95.2	[M-H]- 159.5	[M-H]- 164.6	[M-H]- 163.7
1.25_96.9600m/z										96.96	1.25217		105.74
1.70_645.1863m/z										645.186	1.70477		233.83
2.36_295.1022m/z	M+Na-2H	C10H18N4O5	-0.864935	glutaminylglutamine	Amino acids and amino acid derivatives	1	HMDB0028795	CSID 5374154		295.102	2.36455	97.09	[M+Na-2H]- 160.1		[M+Na-2H]- 161.1	[M+Na-2H]- 159.1
3.24_462.0974n	M-H, M+FA-H								462.097	507.096	3.24253		[M-H]- 187.8 [M+FA-H]- 200.3
3.29_661.1737m/z										661.174	3.28612		233.71
3.30_626.2043n	M-H, M+FA-H								626.204	625.197	3.29703		[M-H]- 225.3 [M+FA-H]- 238.0
3.30_744.1401n	M-H, M+Na-2H								744.14	743.133	3.29703		[M-H]- 241.9 [M+Na-2H]- 243.9
3.46_656.2150n	M-H, M+FA-H, M+K-2H, M+Na-2H	C27H44O14S2	-3.39696	ptilosaponoside A	Carboxylic acids and derivatives	2		CSID:26375164	656.215	655.208	3.46053	85.79	[M-H]- 231.6 [M+FA-H]- 242.1 [M+K-2H]- 237.8 [M+Na-2H]+ 237.9		[M-H]- 238.0 [M+FA-H]- 245.8 [M+K-2H]- - [M+Na-2H]+ 235.7
3.67_381.1625n	M-H, M+Na-2H	C15H27NO10	-2.56904	pantothenic acid 4'-O-b-D-glucoside	Fatty Acyls	2	HMDB0033965	CSID 2339753	381.163	380.155	3.66777	94.97	[M-H]- 178.1 [M+Na-2H]- 184.3	[M-H]- 184.9 [M+Na-2H]- -	[M-H]- 187.3 [M+Na-2H]- 188.7
4.19_488.1400m/z										488.14	4.18578		196.2
4.55_351.1285m/z	2M-H	C7H12O5	-3.36894	3-isopropylmalic acid	Fatty Acyls	3	HMDB0012156	CSID 4575349		351.128	4.5456	93.82	[2M-H]- 178.6
4.88_548.1518n	M+Na-2H, M+FA-H	C26H28O13	-2.20949	mirificin	Fatty Acyls	2	HMDB0254749	CSID 57971950	548.152	593.15	4.87833	95.76	[M+Na-2H]- 212.8 [M+FA-H]- 234.3		[M+Na-2H]- 218.4 [M+FA-H]- 232.8
4.91_352.1357n	M-H2O-H, M-H								352.136	351.128	4.91103		[M-H2O-H]- 167.8 [M-H]- 178.6
4.94_580.1417n	M-H, M+Na-2H	C26H28O15	-1.90145	luteolin 6-C-glucosyl-O-arabinoside	Flavones and Flavonoids	2	HMDB0302350	CSID 59696321	580.142	579.134	4.94373	95.87	[M-H]- 227.9 [M+Na-2H]- 232.0	[M-H]- 217.0 [M+Na-2H]- -	[M-H]- 228.3 [M+Na-2H]- 230.7
5.04_413.1074m/z	M-H2O-H	C18H24O12	-3.4423	licoagroside B	Carboxylic acids and derivatives	2	HMDB0036523	CSID 20057435		413.107	5.04182	92.55	[M-H2O-H]- 190.6	[M-H]- 192.3	[M-H]- 194.0
5.06_564.1470n	M-H, M+Na-2H, M-H2O-H	C26H28O14	-1.6743	isovitexin 2''-O-arabinoside	Flavones and Flavonoids	2	HMDB0037569	CSID 22914038	564.147	563.14	5.06373	96.64	[M-H]- 228.0 [M+Na-2H]- 234.3 [M-H2O-H]- 221.7	[M-H]- 212.3 [M+Na-2H]- - [M-H2O-H]- -	[M-H]- 226.4 [M+Na-2H]- 228.5 [M-H2O-H]- -
5.13_372.1047n	M-H, M+Na-2H, M-H2O-H	C16H20O10	-2.55077	dihydroferulic acid 4-O-glucuronide	Carbohydrates and carbohydrate conjugates	2	HMDB0041723	CSID 165080	372.105	371.097	5.12912	95.3	[M-H]- 182.6 [M+Na-2H]- 186.6 [M-H2O-H]- 178.6	[M-H]- 182.1 [M+Na-2H]- - [M-H2O-H]- -	[M-H]- 182.0 [M+Na-2H]- 182.2 [M-H2O-H]- -
5.19_564.1468n	M-H, M+Na-2H, 2M-H, M-H2O-H	C26H28O14	-2.0316	apigenin 6-C-glucosyl-O-arabinoside	Flavones and Flavonoids	2	HMDB0302342	CSID 59696319	564.147	563.139	5.19452	95.71	[M-H]- 228.0 [M+Na-2H]- 234.3 [2M-H]- 322.9 [M-H2O-H]- 219.5	[M-H]- 211.9 [M+Na-2H]- - [2M-H]- - [M-H2O-H]- -	[M-H]- 225.6 [M+Na-2H]- 227.9 [2M-H]- - [M-H2O-H]- -
5.33_268.0787n	M-H, M+Na-2H, M-H2O-H	C9H16O9	-2.8662	3-deoxy-D-glycero-D-galacto-2-nonulosonic acid	Carbohydrates and carbohydrate conjugates	2	HMDB0000425	CSID 17215951	268.079	267.071	5.33102	96.68	[M-H]- 147.7 [M+Na-2H]- 151.5 [M-H2O-H]- 146.0	[M-H]- 164.6 [M+Na-2H]- - [M-H2O-H]- -	[M-H]- 153.1 [M+Na-2H]- 153.3 [M-H2O-H]- -
5.33_386.1202n	M-H, 2M-H, M+Na-2H, M-H2O-H	C17H22O10	-2.8751	1-O-sinapoyl-beta-D-glucose	Glycerolipids	2	HMDB0302379	CSID 4444086	386.12	385.113	5.33102	97.32	[M-H]- 184.5 [2M-H]- 261.2 [M-Na-2H]- 188.5 [M-H2O-H]- 180.8	[M-H]- 189.1 [2M-H]- - [M-Na-2H]- - [M-H2O-H]- -	[M-H]- 186.3 [2M-H]- - [M-Na-2H]- 186.7 [M-H2O-H]- -
5.36_401.1803m/z										401.18	5.36372		192.99
5.44_756.1884n	M-H, M+Na-2H	C36H36O18	-2.30238	pelargonidin-3,5-diglucoside-5-O-caffeoylglucoside	Flavones and Flavonoids	3	HMDB0304453	CSID:58829835	756.188	755.181	5.44003	90.27	[M-H]- 253.2 [M+Na-2H]- 249.9	[M-H]- 254.8 [M+Na-2H]- -	[M-H]- 247.5 [M+Na-2H]- 251.2
5.72_461.1078m/z	M+FA-H	C21H20O9	-2.66025	apigeninidin 5-O-glucoside	Flavones and Flavonoids	2		CSID:58829979		461.108	5.72388	92.22	[M+FA-H]- 207.4		[M+FA-H]- 203.4
5.78_770.2044n	M-H, M+Na-2H	C37H38O18	-1.83367	isovitexin 7-(6'''-p-feruloylglucoside)	Flavones and Flavonoids	2	HMDB0301976	CSID 59696235	770.204	769.197	5.77838	93.95	[M-H]- 272.2 [M+Na-2H]- 263.3	[M-H]- 261.1 [M+Na-2H]- -	[M-H]- 261.8 [M+Na-2H]- 266.2
5.84_740.1937n	M-H, M+Na-2H	C36H36O17	-2.09816	pelargonidin-3,5-diglucoside-5-O-p-coumaroylglucoside	Flavones and Flavonoids	2	HMDB0304454	CSID:58145402	740.194	739.186	5.84378	93.44	[M-H]- 263.6 [M+Na-2H]- 263.5	[M-H]- 255.1 [M+Na-2H]- -	[M-H]- 254.6 [M+Na-2H]- 257.4
7.81_548.3538n	M-H, M+FA-H								548.354	547.347	7.81217		[M-H]- 230.3 [M+FA-H]- 236.4
8.03_329.2328m/z	M-H	C18H34O5	-1.5776	9,12,13-trihydroxyoctadec-10-enoic acid	Fatty Acyls	1	HMDB0004708	CSID 8034429		329.233	8.03015	96.79	[M-H]- 181.2	[M-H]- 189.0	[M-H]- 184.5	[M-H]- 180.6
10.55_476.2770m/z	M-H	C23H44NO7P	-2.69956	LysoPE(18:2/0:0)	Glycerophospholipids	3				476.277	10.5548	98.83	[M-H]- 213.7	[M-H]- 209.8	[M-H]- 214.1
10.61_504.3086m/z	M-H	C25H48NO7P	-1.94759	LysoPE(20:2)/0:0)	Glycerophospholipids	3				504.309	10.6094	98.14	[M-H]- 222.1	[M-H]- 224.2	[M-H]- 222.5
10.61_564.3299m/z	M+FA-H	C26H50NO7P	-1.57462	LysoPC(18:2/0:0)	Glycerophospholipids	3				564.33	10.6094	93.42	[M+FA-H]- 234.2		[M+FA-H]- 235.8
10.61_636.2600m/z										636.26	10.6094		253.5
10.71_540.3296m/z	M+FA-H	C24H50NO7P	-2.29798	LysoPC(16:0/0:0)	Glycerophospholipids	3				540.33	10.7131	96.71	[M+FA-H]- 241.3		[M+FA-H]- 232.6
10.88_480.3082m/z	M-H	C23H48NO7P	-2.81127	LysoPE(18:0/0:0)	Glycerophospholipids	3				480.308	10.8766	97.43	[M-H]- 220.2
10.88_495.3315n	M+K-2H, M+FA-H	C24H50NO7P	-2.09779	LysoPC(0:0/16:0)	Glycerophospholipids	3			495.331	540.33	10.8766	93.99	[M+K-2H]- 237.0 [M+FA-H]- 241.3		[M+K-2H]- - [M+FA-H]- 232.3
11.15_296.2342n	M-H2O-H, M-H	C18H32O3	-3.16231	12,13-epoxyoctadecenoic acid	Fatty Acyls	2	HMDB0004702	CSID 4512106	296.234	295.227	11.1492	94.73	[M-H2O-H]- 175.9 [M-H]- 177.6	[M-H2O-H]- - [M-H]- 176.7	[M-H2O-H]- - [M-H]- 185.2
11.15_363.2143m/z	M+Na-2H	C19H34O5	-2.89328	13-hydroxy-9-methoxy-10-oxooctadec-11-enoic acid	Fatty Acyls	1	HMDB0040901	CSID 4897173		363.214	11.1492	97.1	[M+Na-2H]- 191.5		[M+Na-2H]- 189.6	[M+Na-2H]- 190.8
11.15_566.3457m/z	M+FA-H	C26H52NO7P	-1.14701	LysoPC(18:1/0:0)	Glycerophospholipids	3				566.346	11.1492	98.33	[M+FA-H]- 245.4		[M+FA-H]- 238.1	[M+FA-H]- 244.9
11.21_516.3293n	M-H, M+FA-H								516.329	561.327	11.2146		[M-H]- 224.2 [M+FA-H]- 236.7
11.80_568.3609m/z	M+FA-H	C26H54NO7P	-2.03966	LysoPC(18:0/0:0)	Glycerophospholipids	3				568.361	11.798	94.2	[M+FA-H]- 247.6		[M+FA-H]- 238.1
12.41_593.2714m/z	M-H	C30H38N6O7	-2.48553	Tyr-Gly-Gly-Trp-Leu	Amino acids and amino acid derivatives	1	HMDB0259342	CSID 14305148		593.271	12.4147	83.03	[M-H]- 236.4		[M-H]- 227.3	[M-H]- 234.9
13.17_379.1564m/z										379.156	13.1727		191.17
13.54_595.2881m/z	M-H	C27H49O12P	-1.39879	LysoPI(18:2/0:0)	Glycerophospholipids	3				595.288	13.5434	92.99	[M-H]- 238.6	[M-H]- 212.1	[M-H]- 235.5
13.54_663.2749m/z										663.275	13.5434		251.09
13.76_381.1712m/z										381.171	13.7564		193.32
14.03_595.2879m/z										595.288	14.029		238.59
14.74_473.2350m/z	M-H2O-H	C30H36O6	3.37392	6-farnesyl-3',4',5,7-tetrahydroxyflavanone	Flavones and Flavonoids	2		CSID 24846467		473.235	14.7431	98.97	[M-H2O-H]- 215.9		[M-H]- 214.6
15.05_712.5351m/z	M-H	C40H75NO9	-2.47104	HexCer(16:2;O2/18:0;O)	Glycerolipids	3				712.535	15.0484	94.89	[M-H]- 285.6		[M-H]- 273.5
15.22_476.2770m/z										476.277	15.2176		213.72
15.22_938.5940n	M-H, M+FA-H	C51H86O15	-2.82413	1-18:2-2-18:3-digalactosyldiacylglycerol	Glycerolipids	2		CSID 58829709	938.594	983.592	15.2176	93.12	[M-H]- 321.5 [M+FA-H]- 330.0		[M-H]- 306.6 [M+FA-H]- 317.7
15.36_714.5500m/z	M-H	C40H77NO9	-3.5166	HexCer(18:1;2O/16:0;O)	Glycerolipids	3				714.55	15.3593	96.34	[M-H]- 287.8	[M-H]- 277.3	[M-H]- 273.1
15.39_597.3029m/z										597.303	15.392		240.75
15.98_1053.5956m/z										1053.6	15.9755		342.85
16.80_916.6102n	M-H, M+FA-H	C49H88O15	-2.33575	glycerol 2-(9,12-octadecadienoate) 1-hexadecanoate 3-O-[alpha-D-galactopyranosyl-(1->6)-beta-D-galactopyranoside]	Glycerolipids	2	HMDB0041511	CSID 24785221	916.61	961.608	16.7989	90.96	[M-H]- 319.4 [M+FA-H]- 327.9	[M-H]- 308.7 [M+FA-H]- -	[M-H]- 305.2 [M+FA-H]- 318.1
*L.W. Sumner et al. Metabolomics (2007) 3:211–221 DOI 10.1007/s11306-007-0082-2

## Sheet: Svevo 2020 Pos
Compound	Detected Adducts	Formula	Mass Error (ppm)	Description	Class	Identification Level (1-4)*	HMDB ID	Chemspider ID	Neutral mass (Da)	m/z	Retention time (min)	Isotope Similarity	CCS (Ǻ2)	CCS DeepCCS	CCS AllCCS	CCS standard
0.55_334.0855n	M+H+Na, M+Na, M+H, M+H-H2O								334.086	335.093	0.548533		[M+H+Na]2+ 230.5 [M+Na]+ 169.1 [M+H]+ 169.5 [M+H-H2O]+ 166.6
0.55_474.1569n	M+2Na, M+Na	C17H30O15	-3.39424	alpha-D-Xylopyranosyl-(1->6)-beta-D-glucopyranosyl-(1->4)-D-glucose	Carbohydrates and carbohydrate conjugates	2	HMDB0039705	CSID:58837790	474.157	497.146	0.548533	80.66	[M+2Na]2+ 251.5 [M+Na]+ 200.3	[M+2Na]2+ - [M+Na]+ 205.9	[M+2Na]2+ - [M+Na]+ 209.0
0.56_249.0456m/z										249.046	0.5596		147.87
0.56_257.1027n	M+H, M+K	C8H20NO6P	-0.543553	glycerylphosphorylcholine	Glycerophospholipids	1	HMDB0252858	CSID:10760	257.103	258.11	0.5596	96.82	[M+H]+ 154.7 [M+K]+ 158.8	[M+H]+ 147.0 [M+K]+ -	[M+H]+ 155.6 [M+K]+ -	[M+H]+ 155.1 [M+K]+ -
0.56_411.0979m/z										411.098	0.5596		179.25
0.57_390.1741m/z	M+NH4	C17H24O9	-4.69922	syringin	Carbohydrates and carbohydrate conjugates	2		CSID286909		390.174	0.5705	93.23	[M+NH4]+ 188.6		[M+NH4]+ 187.8
0.58_176.0795n	M+Na, M+2Na-H, M+K								176.08	199.069	0.581417		[M+Na]+ 146.1 [M+2Na-H]+ 143.3 [M+K]+ 150.9
0.58_187.6101m/z										187.61	0.581417		146.16
0.58_195.5987m/z										195.599	0.581417		249.71
0.58_323.6529m/z										323.653	0.581417		289.86
0.60_354.1061m/z										354.106	0.6032		282.41
0.61_930.2980m/z										930.298	0.614117		425.07
0.63_241.1540m/z	M+NH4	C12H17NO3	-2.94173	cerulenin	Carboxylic acids and derivatives	1	HMDB0015168	CSID 4445281		241.154	0.625	97.61	[M+NH4]+ 151.7		[M+NH4]+ 158.8	[M+NH4]+ 150.3
0.64_159.1256n	M+H, 2M+H								159.126	160.133	0.6359		[M+H]+ 132.8 [2M+H]+ 182.4
0.65_504.1554n	M+H+Na, 2M+Na								504.155	264.076	0.6468		[M+H+Na]2+ 251.5 [2M+Na]+ 280.3
0.65_844.2386n	M+H+Na, M+K, M+H-H2O								844.239	434.118	0.6468		[M+H+Na]2+ 295.1 [M+K]+ 261.5 [M+H-H2O]+ 268.8
0.66_559.0950m/z										559.095	0.657717		203.88
0.69_347.0713n	M+H-2H2O, M+NH4								347.071	365.105	0.690417		[M+NH4]+ 170.8 [M+H-2H2O]+ 174.8
0.70_463.0699m/z										463.07	0.701317		189.1
0.72_217.9229n	M+H, M+H2O+H, 2M+H, M+H-H2O, M+H-2H2O								217.923	218.93	0.7231		[M+H]+ 148.9 [M+H2O+H]+ 148.3 [2M+H]+ 180.4 [M+H-H2O]+ 146.0 [M+H-2H2O]+ 148.7
0.72_625.1227m/z										625.123	0.7231		219.61
0.73_334.0664n	M+H, M+Na, M+K								334.066	335.074	0.734017		[M+H]+ 166.3 [M+Na]+ 169.1 [M+K]+ 181.4
0.83_241.1544m/z	M+2Na-H	C13H24O	2.48184	2-methylcyclododecanone	Carbonyl compounds	3	HMDB0041404	CSID 473095		241.154	0.827017	98.73	[M+2Na-H]+ 151.7
0.83_285.1015n	M+Na, M+NH4								285.101	308.091	0.827017		[M+Na]+ 165.2 [M+NH4]+ 165.3
0.83_353.0912m/z										353.091	0.827017		275.38
0.85_159.1255n	M+H, 2M+H	C8H17NO2	-2.76725	8-aminooctanoic acid	Fatty Acyls	1	HMDB0247418	CSID 59474	159.125	160.133	0.848833	95.68	[M+H]+ 132.8 [2M+H]+ 182.4	[M+H]+ 142.4 [2M+H]+ -	[M+H]+ 136.2 [2M+H]+ -	[M+H]+ 133.3 [2M+H]+ -
0.86_649.1939m/z										649.194	0.859733		239.97
0.95_333.0830m/z										333.083	0.946933		275.69
1.14_333.0832m/z										333.083	1.14323		275.69
1.21_229.1546m/z	M+H2O+H	C11H18N2O2	-0.716956	L,L-cyclo(leucylprolyl)	Amino acids and amino acid derivatives	1	HMDB0034276	CSID 5428292		229.155	1.20863	98.73	[M+H2O+H]+ 148.5		[M+H2O+H]+ 148.4	[M+H2O+H]+ 148.1
1.22_268.1037m/z	M+H	C10H13N5O4	-1.34522	adenosine	Nucleosides	1	HMDB0000050	CSID 54923		268.104	1.21953	96.55	[M+H]+ 157.8	[M+H]+ 162.8	[M+H]+ 160.4	[M+H]+ 158.1
1.26_644.2378m/z										644.238	1.26313		243.73
1.46_174.1487m/z										174.149	1.45945		137.86
2.45_398.1990n	M+Na, M+K								398.199	437.162	2.45185		[M+Na]+ 191.1 [M+K]+ 193.8
3.18_118.0654m/z	M+H-H2O	C8H9NO	2.36114	phenylacetaldehyde oxime	Oximes	2		CSID:7912546		118.065	3.17707	94.67	[M+H-H2O]+ 121.3		[M+H-H2O]+ 122.6
3.18_159.0683n	M+H-H2O, M+H	C10H9NO	-0.982451	indoleacetaldehyde	Carbonyl compounds	1	HMDB0001190	CSID 778	159.068	142.065	3.17707	90.43	[M+H-H2O]+ 125.7 [M+H]+ 130.7	[M+H-H2O]+ - [M+H]+ 134.2	[M+H-H2O]+ 129.4 [M+H]+ 134.0	[M+H-H2O]+ 123.8 [M+H]+ 129.9
3.18_187.0629n	M+H-H2O, M+H	C11H9NO2	-2.13891	indoleacrylic acid	Carboxylic acids and derivatives	1	HMDB0000734	CSID 4524636	187.063	188.07	3.17707	99.11	[M+H-H2O]+ 130.16 [M+H]+ 139.07	[M+H-H2O]+ - [M+H]+ 137.1	[M+H-H2O]+ 136.0 [M+H]+ 140.4	[M+H-H2O]+ 130.5 [M+H]+ 137.8
3.18_666.1875m/z										666.187	3.17707		234.82
3.22_831.3041m/z										831.304	3.22065		272.18
3.42_656.2169n	M+Na, M+K, M+NH4	C27H44O14S2	-0.500704	ptilosaponoside A	Carboxylic acids and derivatives	2		CSID:26375164	656.217	679.206	3.41702	90.06	[M+Na]+ 241.0 [M+K]+ 244.6 [M+NH4]+ 247.2		[M+Na]+ 241.3 [M+K]+ - [M+NH4]+ 240.0
3.74_293.1605m/z										293.161	3.74413		176.84
3.90_322.2119m/z										322.212	3.90232		188.45
4.02_337.1873m/z										337.187	4.0222		174.25
4.12_277.1658m/z	M+H	C14H20N4O2	-0.379252	4-hydroxycinnamoylagmatine	Carboxylic acids and derivatives	1	HMDB0033460	CSID 4444279		277.166	4.12045	98.27	[M+H]+ 172.5	[M+H]+ 171.6	[M+H]+ 162.8	[M+H]+ 170.3
4.17_559.0623m/z										559.062	4.17493		206.65
4.23_317.1205m/z										317.121	4.22943		326.45
4.45_168.0898n	2M+H, 2M+Na, M+K								168.09	337.187	4.44758		[2M+H]+ 192.6 [2M+Na]+ 198.0 [M+K]+ 140.1
4.82_335.1714m/z										335.171	4.82387		191.15
5.18_408.0847n	M+H-H2O, M+H2O+H, M+H, M+H-2H2O, M+2Na	C22H16O8	0.436598	torosaflavone C	Flavones and Flavonoids	2		CSID:24843841	408.085	391.081	5.1837	95.88	[M+H-H2O]+ 185.6 [M+H2O+H]+ 196.9 [M+H]+ 192.8 [M+H-2H2O]+ 179.8 [M+2Na]2+ 248.6		[M+H-H2O]+ 188.6 [M+H2O+H]+ - [M+H]+ 192.3 [M+H-2H2O]+ - [M+2Na]2+ -
5.18_564.1481n	M+H, M+Na, M+K, M+2Na-H, 2M+Na, M+H-H2O, M+H-2H2O	C26H28O14	0.362124	vitexin 2''-O-alpha-D-arabinofuranoside	Flavones and Flavonoids	2		CSID115269305	564.148	565.155	5.1837	93.64	[M+H]+ 231.8 [M+Na]+ 234.2 [M+K]+ 237.8 [M+2Na-H]+ 245.3 [2M+Na]+ 332.5 [M+H-H2O]+ 226.9 [M+H-2H2O]+ 221.8		[M+H]+ 221.9 [M+Na]+ 229.6 [M+K]+ - [M+2Na-H]+ - [2M+Na]+ - [M+H-H2O]+ 219.8 [M+H-2H2O]+ -
5.29_719.5040m/z										719.504	5.2927		269.42
7.33_383.2765m/z										383.276	7.32658		190.22
7.57_381.2598m/z	M+H-2H2O	C18H36N6O5	-2.60364	istamycin B3	Carbohydrates and carbohydrate conjugates	2		CSID30791524		381.26	7.5665	86.29	[M+H-2H2O]+ 188.8
7.64_427.2659m/z										427.266	7.63763		203.97
7.68_397.2548m/z										397.255	7.68122		191.47
7.98_354.2377n	M+H, M+Na								354.238	355.245	7.97552		[M+H]+ 183.2 [M+Na]+ 185.8
8.85_349.2977n	M+H, M+NH4	C22H39NO2	-1.06266	dihomo-gamma-linolenoylethanolamide	Fatty Acyls	2	HMDB0013625	CSID 4445443	349.298	367.332	8.85372	94.99	[M+H]+ 198.2 [M+NH4]+ 194.9	[M+H]+ 197.6 [M+NH4]+ -	[M+H]+ 195.2 [M+NH4]+ 197.6
11.18_370.2716n	M+H-H2O, M+Na	C21H38O5	-0.835334	MG(0:0/18:1-O/0:0)	Glycerolipids	3			370.272	393.261	11.182	94.45	[M+H-H2O]+ 190.8 [M+Na]+ 195.9	[M+H-H2O]+ - [M+Na]+ 198.5	[M+H-H2O]+ 197.5 [M+Na]+ 202.7
13.16_337.1663m/z	M+H-2H2O	C21H27NO5	-2.58257	7-iso-12-hydroxyjasmonoyl-L-phenylalanine	Carboxylic acids and derivatives	3				337.166	13.1614	92.42	[M+H-2H2O]+ 172.7
16.26_921.7001m/z										921.7	16.2585		334.51
16.37_646.4783n	M+H-H2O, M+H	C39H66O7	-3.88112	DG(16:0/PGJ2/0:0)	Glycerolipids	3			646.478	629.475	16.3676	88.77	[M+H-H2O]+ 257.2 [M+H]+ 255.9	[M+H-H2O]+ - [M+H]+ 248.8	[M+H-H2O]+ 263.0 [M+H]+ 263.4
17.39_630.4854n	M+Na, M+K								630.485	653.475	17.3872		[M+Na]+ 264.1 [M+K]+ 264.0
17.72_631.4904m/z	M+Na	C37H68O6	-0.754998	DG(16:0/0:0/18:1-O(12,13))	Glycerolipids	3				631.49	17.7198	92.34	[M+H-H2O]+ 271.3		[M+H-H2O]+ 262.5
17.95_634.5167n	M+Na, M+K								634.517	657.506	17.9489		[M+Na]+ 274.5 [M+K]+ 275.5
18.20_655.4911m/z	M+Na	C39H68O6	0.472569	DG(20:3-O/0:0/16:0)	Glycerolipids	3				655.491	18.1997	98.29	[M+Na]+ 266.4	[M+Na]+ 268.7	[M+Na]+ 261.9
18.88_816.5355n	M+H, M+Na	C47H76O11	-3.98476	1-(9-octadecenoyl)-2-(5,8,11,14-eicosatetraenoyl)-3-O-alpha-D-glucuronyl-sn-glycerol	Glycerolipids	2		CSID:113374816	816.536	817.543	18.8813	85.56	[M+H]+ 302.1 [M+Na]+ 295.5		[M+H]+ 295.5 [M+Na]+ 296.6
*L.W. Sumner et al. Metabolomics (2007) 3:211–221 DOI 10.1007/s11306-007-0082-2

## Sheet: Svevo 20220 Neg
Compound	Detected Adducts	Formula	Mass Error (ppm)	Description	Class	Identification Level (1-4)*	HMDB ID	Chemspider ID	Neutral mass (Da)	m/z	Retention time (min)	Isotope Similarity	CCS (Ǻ2)	CCS DeepCCS	CCS AllCCS	CCS standard
0.50_263.0967m/z										263.097	0.504783		159.65
0.55_417.1236m/z										417.124	0.548367		191.26
0.55_452.1875n	M-H2O-H, M+Na-2H								452.187	473.162	0.548367		[M-H2O-H]- 188.9 [M+Na-2H]- 201.4
0.56_319.0858n	M-H2O-H, M-H								319.086	300.068	0.559267		[M-H2O-H]- 158.7 [M-H]- 162.7
0.57_242.0784m/z	M-H	C9H13N3O5	0.473674	Cytidine	Nucleosides	1	HMDB0000089	CSID5940		242.078	0.570167	95.52	[M-H]- 151.6	[M-H]- 151.6	[M-H]- 152.4	[M-H]- 151.2
0.57_510.1330m/z										510.133	0.570167		198.79
0.60_240.0833n	M-H2O-H, M-H								240.083	239.076	0.602867		[M-H2O-H]- 139.2 [M-H]- 145.1
0.62_377.0844m/z	M+K-2H	C13H24O10	-3.30689	methyl 2-O-alpha-L-fucopyranosyl-beta-D-galactoside	Carbohydrates and carbohydrate conjugates	3		CSID389381		377.084	0.624667	92.12	[M+K-2H]- 170.2
0.64_268.0784n	M-H2O-H, M-H								268.078	267.071	0.635567		[M-H2O-H]- 144.8 [M-H]- 148.7
0.64_327.0920m/z	M+FA-H	C10H18O9	-4.58832	2-O-beta-L-arabinofuranosyl-beta-L-arabinofuranose	Carbohydrates and carbohydrate conjugates	2		CSID28639226		327.092	0.635567	94.86	[M+FA-H]- 160.3		[M+FA-H]- 163.2
0.64_346.0546m/z										346.055	0.635567		170.76
0.64_771.2400m/z	M-H2O-H	C29H51N3O18P2	1.77191	UDP-3-O-(3-hydroxymyristoyl)-alpha-D-glucosamine	Nucleosides	3	HMDB0304526	CSID 28533665		771.24	0.635567	89.4	[M-H2O-H]- 246.6		[M-H2O-H]- 219.4
0.66_867.2455m/z										867.246	0.657383		252.61
0.80_539.1378m/z										539.138	0.8048		202.83
0.80_541.1354m/z	M-H2O-H	C27H28O13	0.409059	apimaysin	Flavones and Flavonoids	3	HMDB0037421	CSID 168819		541.135	0.8048	86.34	[M-H2O-H]- 202.8
0.82_245.0395m/z										245.04	0.8157		144.94
0.82_666.2204n	M+K-2H, M+FA-H, M-H	C24H42O21	-2.13624	bifurcose	Carbohydrates and carbohydrate conjugates	2	HMDB0038490	CSID 24785206	666.22	665.213	0.8157	93.24	[M+K-2H]- 231.8 [M+FA-H]- 234.0 [M-H]- 225.6	[M+K-2H]- - [M+FA-H]- - [M-H]- 239.4	[M+K-2H]- - [M+FA-H]- 230.8 [M-H]- 228.2
0.83_546.1776n	M+K-2H, M+FA-H								546.178	583.126	0.826583		[M+K-2H]- 206.8 [M+FA-H]- 217.5
0.83_828.2733n	M+K-2H, M+FA-H, M-H								828.273	827.266	0.826583		[M+K-2H]- 259.1 [M+FA-H]- 259.1 [M-H]- 255.0
0.84_337.0767m/z	M-H2O-H	C12H20O12	-2.71785	acaciabiuronic acid	Carbohydrates and carbohydrate conjugates	2	HMDB0029938	CSID:28533508		337.077	0.837483	95.22	[M-H2O-H]- 166.6
0.84_347.0621n	M-H, 2M-H	C10H14N5O7P	-2.8258	2'-deoxyguanosine 5'-monophosphate	Nucleosides	1	HMDB0001044	CSID 58570	347.062	346.055	0.837483	95.64	[M-H]- 170.8 [2M-H]- 227.6	[M-H]- 164.3 [M+K-2H]- -	[M-H]- 170.0 [M+K-2H]- -	[M-H]- 171.2 [M+K-2H]- 223.4
0.85_745.1796m/z										745.18	0.8484		235.9
0.89_384.1257n	M-H, M+K-2H	C14H24O12	-2.69297	1-O-acetyl-alpha-maltose	Carbohydrates and carbohydrate conjugates	2		CSID388731	384.126	421.074	0.892	93.96	[M-H]- 183.1 [M+K-2H]- 176.1		[M-H]- 179.3 [M+K-2H]- -
0.95_191.0190m/z										191.019	0.946483		127.24
0.96_447.9579m/z										447.958	0.9574		171.45
1.79_607.0805n	M-H, M+Na-2H, M+K-2H	C17H27N3O17P2	-1.75375	UDP-N-acetyl-alpha-D-galactosamine	Nucleosides	2	HMDB0060522	CSID22161	607.081	606.073	1.79165	93.81	[M-H]- 223.9 [M+Na-2H]- 225.9 [M+K-2H]- 223.6	[M-H]- 214.4 [M+Na-2H]- - [M+K-2H]- -	[M-H]- 217.4 [M+Na-2H]- 218.8 [M+K-2H]- -
1.93_259.0683n	M-H, M+Na-2H								259.068	258.061	1.93337		[M-H]- 146.7 [M+Na-2H]- 150.5
1.94_214.0706m/z										214.071	1.94425		139.44
1.97_414.1725n	M-H, M+FA-H								414.173	413.165	1.96607		[M-H]- 195.7 [M+FA-H]- 199.4
2.43_414.1726n	M-H, M+FA-H								414.173	413.165	2.42982		[M-H]- 195.7 [M+FA-H]- 199.4
3.13_296.0910n	M+K-2H, M+FA-H, M+Na-2H								296.091	333.04	3.13305		[M+K-2H]- 166.7 [M+FA-H]- 166.5 [M+Na-2H]- 164.8
3.14_279.1078m/z										279.108	3.14395		157.03
3.14_446.1298n	M+FA-H, 2M-H, M-H								446.13	491.128	3.14395		[M+FA-H]- 201.2 [2M-H]- 272.1 [M-H]- 190.9
3.17_142.0655m/z										142.065	3.16577		125.54
3.17_204.0891n	M-H, M+Na-2H	C11H12N2O2	-3.91836	tryptophane	Amino acids and amino acid derivatives	1	HMDB0000929	CSID 6066	204.089	203.082	3.16577	96.76	[M-H]- 146.5 [M+Na-2H]- 141.2	[M-H]- 140.8 [M+Na-2H]- -	[M-H]- 146.7 [M+Na-2H]- 146.8	[M-H]- 146.3 [M+Na-2H]- 141.1
3.17_462.0980n	M-H, M+FA-H								462.098	507.096	3.16577		[M-H]- 192.9 [M+FA-H]- 201.0
3.18_392.2046n	M+Na-2H, M+K-2H								392.205	429.153	3.17665		[M+Na-2H]- 189.2 [M+K-2H]- 191.1
3.23_661.1739m/z										661.174	3.23117		234.28
3.23_663.1730m/z										663.173	3.23117		234.27
3.24_724.1779n	M-H2O-H, M-H								724.178	723.171	3.24207		[M-H2O-H]- 238.3 [M-H]- 242.5
3.42_692.1921n	M-H, M+Na-2H								692.192	691.185	3.41652		[M-H]- 238.4 [M+K-2H]- 236.1
4.15_488.1401m/z										488.14	4.15283		196.86
4.16_437.9517m/z										437.952	4.16373		278.96
4.16_568.1384n	M-H, M+Na-2H								568.138	567.131	4.16373		[M-H]- 209.1 [M+Na-2H]- 215.4
4.35_395.1549m/z										395.155	4.34918		185.09
4.45_335.1715m/z										335.172	4.44728		188.36
4.53_333.1320n	M-H, M+Na-2H, M-H2O-H								333.132	332.125	4.53448		[M-H]- 171.0 [M+Na-2H]- 168.5 [M-H2O-H]- 171.4
5.03_367.1261n	M-H, M+Na-2H, 2M-H								367.126	366.119	5.03068		[M-H]- 179.1 [M+Na-2H]- 180.9 [2M-H]- 251.2
5.66_365.1442m/z										365.144	5.6578		183.42
6.23_240.1355n	M-H, M+Na-2H								240.136	239.128	6.23045		[M-H]- 153.9 [M+Na-2H]- 155.4
8.36_460.7388m/z										460.739	8.36253		253.7
9.53_312.2289n	M-H, M+Na-2H	C18H32O4	-3.69058	13-hydroxy-10-oxo-11-octadecenoic acid	Fatty Acyls	2	HMDB0040901	CSID 4897173	312.229	311.222	9.53463	94.98	[M-H]- 175.8 [M+Na-2H]- 184.1	[M-H]- 196.7 [M+Na-2H]- -	[M-H]- 188.1 [M+Na-2H]- 189.6
10.00_314.2444n	M-H, M+Na-2H, M-H2O-H	C18H34O4	-4.04303	12,13-dihydroxyoleate	Fatty Acyls	2	HMDB0004705	CSID 26324122	314.244	313.237	9.9983	95.82	[M-H]- 180.1 [M+Na-2H]- 186.2 [M-H2O-H]- 176.2	[M-H]- 186.6 [M+Na-2H]- - [M-H2O-H]- -	[M-H]- 183.3 [M+Na-2H]- 184.9 [M-H2O-H]- -
10.01_562.3144m/z										562.314	10.0092		239.47
10.10_474.2615m/z	M-H	C23H42NO7P	-2.33979	LysoPE(18:3/0:0)	Glycerophospholipids	3				474.262	10.0964	91.78	[M-H]- 212.2	[M-H]- 221.3	[M-H]- 212.8
10.39_476.2762m/z	M-H	C23H44NO7P	-4.26087	LysoPE(0:0/18:2)	Glycerophospholipids	3				476.276	10.3908	95.45	[M-H]- 214.3	[M-H]- 205.1	[M-H]- 214.0
10.46_504.3086m/z	M-H	C25H48NO7P	-2.00062	LysoPE(20:2/0:0)	Glycerophospholipids	3				504.309	10.4562	95.75	[M-H]- 222.7	[M-H]- 224.2	[M-H]- 222.5
10.46_632.3172m/z										632.317	10.4562		256.26
10.53_279.2323m/z										279.232	10.5325		174.47
10.53_476.2774m/z	M-H	C23H44NO7P	-1.87459	LysoPE(18:2/0:0)	Glycerophospholipids	3				476.277	10.5325	95.11	[M-H]- 214.3	[M-H]- 216.5	[M-H]- 212.8
10.60_564.3298m/z	M+FA-H	C26H50NO7P	-1.7795	LysoPC(18:2/0:0)	Glycerophospholipids	3				564.33	10.598	93.57	[M+FA-H]- 241.6		[M+FA-H]- 235.8
10.60_636.2599m/z										636.26	10.598		254.04
10.87_612.2605m/z										612.261	10.8652		252.07
10.99_506.3242m/z										506.324	10.9851		224.84
10.99_566.3454m/z	M+FA-H	C26H52NO7P	-1.89237	LysoPC(18:1/0:0)	Glycerophospholipids	3				566.345	10.9851	95.73	[M+FA-H]- 243.8		[M+FA-H]- 238.1
11.13_296.2343n	M-H2O-H, M+Na-2H, M-H	C18H32O3	-3.01427	12,13-epoxyoctadecenoic acid	Fatty Acyls	2	HMDB0004702	CSID 4512106	296.234	295.227	11.1269	94.45	[M-H2O-H]- 174.5 [M+Na-2H]- 182.2 [M-H]- 178.4	[M-H2O-H]- - [M+Na-2H]- - [M-H]- 176.7	[M-H2O-H]- - [M+Na-2H]- 183.6 [M-H]- 182.3
11.14_506.3242m/z										506.324	11.1378		224.84
11.14_566.3455m/z	M+FA-H	C26H52NO7P	-1.59563	LysoPC(0:0/18:1)	Glycerophospholipids	3				566.346	11.1378	97.77	[M+FA-H]- 246.0		[M+FA-H]- 237.6
13.15_279.2317m/z										279.232	13.1502		174.47
13.15_379.1564m/z										379.156	13.1502		189.69
13.54_595.2878m/z	M-H	C27H49O12P	-1.75235	LysoPI(18:2/0:0)	Glycerophospholipids	3				595.288	13.5427	93.72	[M-H]- 239.2	[M-H]- 212.1	[M-H]- 235.5
17.96_507.2713m/z										507.271	17.9595		220.48
*L.W. Sumner et al. Metabolomics (2007) 3:211–221 DOI 10.1007/s11306-007-0082-2

## Sheet: compound classes
	Svevo 2020				Svevo 2021
	Class	n			Class	n
	Amino acids and amino acid derivatives	2			Amino acids and amino acid derivatives	7
	Carbohydrates and carbohydrate conjugates	8			Carbohydrates and carbohydrate conjugates	11
	Carbonyl compounds	2			Carboxylic acids and derivatives	8
	Carboxylic acids and derivatives	5			Fatty Acyls	9
	Fatty Acyls	5			Flavones and Flavonoids	14
	Flavones and Flavonoids	3			Glycerolipids	16
	Glycerolipids	5			Glycerophospholipids	19
	Glycerophospholipids	9			Nucleosides	2
	Nucleosides	5			Ceramides	2
	Oximes	1			Oximes	1
